# Supplementary material for: Sugar–Lectin Interactions for Direct and Selective Detection of Escherichia coli Bacteria Using QCM Biosensor
Source: Biosensors (Basel). 2023 Mar 3;13(3):337. doi: 10.3390/bios13030337 (PMC10046022; doi:10.3390/bios13030337)
Supplement: Supplementary file 1 [file biosensors-13-00337-s001.zip]

Archive with 1 entries (1 files):
- biosensors-2156242-supplementary.pdf
